# Supplementary material for: Movement patterns of the functional reach test do not reflect physical function in healthy young and older participants
Source: PLoS One. 2022 Mar 31;17(3):e0266195. doi: 10.1371/journal.pone.0266195 (PMC8970498; doi:10.1371/journal.pone.0266195)
Supplement: S1 File — (XLSX) [file pone.0266195.s001.xlsx]

## Sheet: young
toe-grip strength/body weight	one-leg standing time	timed up and go test	five times sit-to-stand test	walking speed	functional reach test value/height	center of pressure excursion/height	pelvis displacement/height	thorax displacement/height	head displacement/height	lumber joint angle	hip joint angle	knee joint angle	ankle joint angle	mid foot joint angle	toe joint angle	lumber moment/body weight	hip moment/body weight	knee moment/body weight	ankle moment/body weight	mid foot moment/body weight	toe moment/body weight
0.22813	60	5.9	7.34	1.3	0.17739	0.046052	-0.00365461	0.103712	0.207853	-5.25844	21.8749	-8.34379	-1.29563	9.06452	-11.1717	0.907707	-0.534336	0.723489	-0.648521	-0.388449	-0.126118
0.367196	60	4.5	6.72	1.38333	0.180258	0.0551698	0.0180506	0.103212	0.163811	1.60042	27.8227	-5.90027	-2.14872	9.98096	-10.491	0.731186	-0.439894	0.581151	-0.716557	-0.436268	-0.147624
0.230047	60	5.31	4.99	1.43667	0.182405	0.0640888	-0.00124489	0.125718	0.198894	-6.98725	14.1322	-8.94952	-1.2093	4.00345	-4.85115	0.67394	-0.407673	0.54274	-0.543015	-0.409526	-0.173822
0.261452	60	5.79	4.77	1.32	0.183383	0.0602749	0.017119	0.115116	0.166473	-1.14043	23.1272	-7.06279	-0.708676	5.89524	-0.597781	0.688704	-0.417468	0.606857	-0.594414	-0.365682	-0.109933
0.385714	60	4.46	6.72	1.38333	0.187472	0.0557243	0.00906919	0.112201	0.190705	-5.37826	29.3584	-5.90027	1.12834	8.43232	-9.60246	0.847531	-0.512105	0.576856	-0.701348	-0.426133	-0.121072
0.292645	60	5.71	4.99	1.43667	0.193774	0.0557272	0.0184016	0.117858	0.200221	-9.95225	15.1383	-10.0614	-1.72228	7.80143	-8.6584	0.730883	-0.636509	0.738298	-0.650695	-0.464158	-0.15088
0.136428	60	5.51	6.43	1.16667	0.194918	0.0385969	-0.00134862	0.103509	0.165408	-0.902679	28.3318	-5.39376	0.714723	9.94613	-11.415	0.730404	-0.503865	0.662929	-0.631378	-0.386844	-0.115307
0.253889	60	5.88	8.45	1.4	0.199071	0.0455418	-0.00388919	0.127252	0.227584	-7.87808	34.6228	-5.52665	-2.82824	5.51602	-5.13923	0.887475	-0.862137	0.912159	-0.769827	-0.455371	-0.129174
0.345556	60	6.04	8.45	1.4	0.201184	0.0463442	-0.00175363	0.122247	0.215209	-4.57544	34.5658	-3.80289	-1.58693	3.60371	-4.06247	0.874085	-0.575834	0.633033	-0.617879	-0.412733	-0.153581
0.134318	60	5.35	6.43	1.16667	0.20789	0.0482624	0.00312374	0.123049	0.192727	-7.48233	26.3031	-7.96228	-0.921873	7.66281	-7.37317	0.800175	-0.624185	0.806357	-0.717692	-0.466675	-0.167445
0.337907	60	6.07	7.34	1.3	0.208219	0.0563338	-0.00496727	0.125664	0.238457	-7.56012	30.5388	-7.44248	-2.25547	4.54225	-6.22772	1.0691	-0.700281	0.791113	-0.663508	-0.442796	-0.171156
0.333333	60	5.38	4.77	1.32	0.209069	0.069241	0.0294742	0.130086	0.175706	-1.90742	22.9194	-4.65183	2.73023	5.89524	1.07238	0.67647	-0.456878	0.577989	-0.624934	-0.436714	-0.177279
0.266553	60	5.36	5.82	1.2	0.217124	0.0525856	-0.0310929	0.113659	0.216988	-8.26043	46.3782	-8.01388	-3.88525	3.87415	-7.41625	0.935378	-0.72555	0.691757	-0.666041	-0.422371	-0.138986
0.228105	60	4.9	5.64	1.55667	0.219152	0.0490028	-0.000838481	0.114392	0.205201	-11.6557	31.3446	-0.587566	-1.1808	7.83931	-9.07756	0.845015	-0.596621	0.638743	-0.662585	-0.422769	-0.109465
0.208214	60	5.5	9.65	1.38	0.219361	0.0424856	0.00134462	0.113822	0.198892	-16.6341	17.2895	-8.8141	-2.95542	5.85531	-2.40667	0.806904	-0.475277	0.703807	-0.635636	-0.376366	-0.102184
0.195425	60	4.95	5.64	1.55667	0.225887	0.0534417	0.000791073	0.113922	0.202795	-11.9715	30.4961	-5.90027	0.0466575	6.34962	-5.89391	0.89257	-0.599639	0.59544	-0.540951	-0.330027	-0.0719471
0.335275	60	5.06	6.48	1.21333	0.226182	0.0436458	-0.0128303	0.137245	0.296996	-17.8277	32.4899	-10.5941	-7.13542	5.74608	-7.22146	0.894393	-0.585251	0.721833	-0.579499	-0.355745	-0.0999864
0.230608	60	4.3	5.88	1.39	0.227159	0.0534014	0.000889276	0.136691	0.228854	-13.343	33.3972	-10.9296	-6.4791	7.19598	-1.01122	0.794064	-0.685874	0.846361	-0.684206	-0.438866	-0.141968
0.341919	60	4.04	5.89	1.43	0.228916	0.0450951	-0.0232535	0.132079	0.273423	-13.6063	32.209	-0.787552	-0.0826617	7.86174	-6.04065	1.10915	-0.66632	0.689821	-0.596252	-0.34587	-0.109661
0.50765	60	4.9	5.37	1.4	0.229254	0.0559126	0.0129981	0.131295	0.226426	-11.7699	25.5959	-2.82005	0.0337355	4.22909	-1.04722	0.92143	-0.600292	0.767909	-0.784708	-0.513286	-0.192898
0.205084	60	5.05	5.4	1.18667	0.232054	0.0583999	0.0163429	0.119747	0.179691	-3.62733	22.6337	-7.01019	0.710615	6.35309	-4.64491	0.79956	-0.640722	0.952266	-0.666041	-0.422371	-0.138986
0.231614	60	5.42	9.65	1.38	0.232446	0.0540092	0.00567375	0.125332	0.22306	-16.3155	19.4671	-9.72313	-4.40993	6.05398	-6.21319	0.892364	-0.565912	0.749879	-0.636857	-0.415688	-0.140173
0.292103	60	4.45	5.88	1.39	0.233095	0.0465219	0.00253317	0.130144	0.217112	-10.131	32.7896	-10.1334	-2.00927	7.27411	-7.74616	0.736756	-0.458613	0.590624	-0.501294	-0.313919	-0.103383
0.360518	60	4.58	6.48	1.21333	0.234579	0.0490268	-0.016586	0.132533	0.294627	-10.1888	29.3821	-9.63594	-6.23323	6.292	-4.54324	0.996138	-0.748807	0.866939	-0.66873	-0.43045	-0.153728
0.331469	60	5.75	7.28	1.00667	0.235515	0.0488528	-0.0288149	0.128718	0.274793	-17.8602	42.6124	-5.17702	-4.59283	6.20438	-4.79403	0.927236	-0.849064	0.798827	-0.643873	-0.381604	-0.117488
0.395238	60	4.87	8.41	1.21	0.237224	0.0565655	0.0126701	0.132912	0.221605	-8.48651	28.0473	-5.63137	-0.899058	6.02768	-2.54191	0.799176	-0.587907	0.747867	-0.730543	-0.472134	-0.180192
0.155732	60	5.72	5.4	1.15667	0.238034	0.0490316	-0.0193509	0.136103	0.291795	-16.9829	33.8685	-6.37776	-4.60602	5.38801	-0.796018	1.03891	-0.882727	0.940164	-0.807646	-0.531134	-0.164281
0.169844	60	5.28	5.4	1.18667	0.2396	0.0523533	0.0111613	0.113507	0.195634	-3.86958	23.3061	-2.52843	0.644157	6.68879	-0.935972	0.71061	-0.457289	0.571146	-0.698771	-0.43092	-0.127988
0.378912	60	5.22	8.41	1.21	0.240697	0.0616183	0.0175172	0.134085	0.219821	-5.5239	28.4574	-6.4468	-1.3885	7.43112	-5.37297	0.792643	-0.613333	0.751812	-0.714015	-0.492975	-0.205234
0.542077	60	5.03	5.37	1.4	0.24235	0.0490475	-0.00484361	0.134671	0.258189	-15.9676	31.5554	-7.47513	-7.09639	6.5862	-7.15405	1.06641	-0.644913	0.750879	-0.646875	-0.430351	-0.160381
0.278005	60	5.68	6.68	1.30667	0.242729	0.04958	-0.018926	0.133818	0.246768	-13.4532	39.9588	-1.53763	-0.593827	4.33384	-7.43211	1.08587	-0.683977	0.703349	-0.652952	-0.399581	-0.140651
0.237443	60	5.1	5.82	1.2	0.243336	0.0443407	-0.00629661	0.13304	0.22622	-4.12372	44.1979	-8.56174	-2.67986	5.80832	-1.77686	0.846964	-0.509416	0.705514	-0.601612	-0.362075	-0.0869021
0.137978	60	6.02	6.68	1.30667	0.245354	0.0495877	-0.0160175	0.131458	0.249963	-14.9524	33.4898	-4.69302	-2.92361	5.54207	-3.76754	1.05616	-0.850087	0.898539	-0.773776	-0.491992	-0.169858
0.351471	60	4.9	4.85	1.22333	0.246154	0.0607494	0.003944	0.13173	0.243862	-10.537	31.7807	-5.62534	0.19154	6.13411	-6.40074	0.998503	-0.747885	0.79705	-0.814439	-0.529203	-0.168778
0.525983	60	4.52	4.01	1.35667	0.246572	0.0557266	-0.0115898	0.144499	0.266555	-4.21446	49.6129	-3.08018	-3.23559	6.1191	-5.34144	1.13107	-0.829471	0.859034	-0.764125	-0.529375	-0.204538
0.195494	60	5.62	5.4	1.15667	0.246749	0.0441751	-0.0293267	0.138822	0.309225	-20.3672	39.4751	-1.49096	-2.1493	5.1423	-4.82914	1.04786	-0.711953	0.654773	-0.53579	-0.334407	-0.105039
0.362255	60	4.9	4.85	1.22333	0.248412	0.0642253	0.00669238	0.141391	0.256519	-9.88198	34.6334	-7.15943	-1.47169	3.95759	-4.35191	0.986197	-0.600023	0.734617	-0.62609	-0.392595	-0.124027
0.465641	60	4.38	4.01	1.35667	0.250682	0.0664947	0.00281158	0.127928	0.268154	-4.78722	46.9863	-5.64862	-2.70442	6.08923	-7.39716	1.00891	-0.613122	0.727711	-0.606537	-0.381085	-0.13776
0.302098	60	5.82	7.28	1.00667	0.259843	0.0536341	-0.0257768	0.14008	0.298502	-20.3226	44.1369	-8.24003	-6.98246	3.60716	-1.45148	0.927236	-0.767295	0.852135	-0.636176	-0.381192	-0.109789
0.391414	60	4.05	5.89	1.43	0.26278	0.0538219	-0.0065913	0.150925	0.282685	-13.205	49.6608	-4.03101	0.878988	9.07732	-5.16025	1.07127	-0.734721	0.811092	-0.740286	-0.486218	-0.158817
0.370776	60	4.93	6.46	1.52667	0.269013	0.0546165	-0.0140243	0.131113	0.252056	-15.208	35.2504	-11.005	-6.06295	4.31622	-5.5442	1.22791	-0.487171	0.741732	-0.582599	-0.306952	-0.0660708

## Sheet: old
toe-grip strength/body weight	one-leg standing time	timed up and go test	five times sit-to-stand test	walking speed	functional reach test value/height	center of pressure excursion/height	pelvis displacement/height	thorax displacement/height	head displacement/height	lumber joint angle	hip joint angle	knee joint angle	ankle joint angle	mid foot joint angle	toe joint angle	lumber moment/body weight	hip moment/body weight	knee moment/body weight	ankle moment/body weight	mid foot moment/body weight	toe moment/body weight
0.0949821	5.67	6.44	8.7	1.35	0.164327	0.0193781	-0.0304028	0.0854235	0.173722	-27.6585	20.484	-0.285326	0.543662	4.59563	-5.82109	0.732021	-0.434363	0.428565	-0.414655	-0.194512	-0.0760112
0.0656469	10.67	5.51	10.12	1.79667	0.170218	0.0297432	-0.00940679	0.0815506	0.164859	-11.1751	18.5722	-2.66846	1.1937	5.87338	2.37963	0.636423	-0.358292	0.370008	-0.424072	-0.198043	-0.0566211
0.109916	42.7	6.58	8.7	1.35	0.177138	0.0213294	-0.0342528	0.09205	0.186535	-14.9958	26.3713	7.3233	4.50759	3.90736	-6.59172	0.773756	-0.680297	0.435119	-0.556469	-0.21716	-0.0999177
0.137758	60	4.79	5.37	1.41333	0.179355	0.0456275	0.00579921	0.0918666	0.157244	-3.03871	21.5137	2.89867	4.41541	5.61447	-4.93577	0.718837	-0.518829	0.510365	-0.752726	-0.449511	-0.146168
0.17094	25.79	5.02	5.37	1.41333	0.179826	0.04586	0.00900964	0.104805	0.159664	-3.24266	20.3223	-7.09171	0.198652	4.53565	-7.3053	0.7493	-0.47247	0.604729	-0.619583	-0.392462	-0.161196
0.0586361	60	5.75	10.12	1.79667	0.194869	0.0428213	-0.00369414	0.0944168	0.186712	-11.6653	22.3899	1.05681	2.36786	4.54325	-1.58755	0.754822	-0.676005	0.572451	-0.695169	-0.387649	-0.150661
0.230445	60	5.39	5.16	1.25333	0.194977	0.0367215	-0.0178478	0.0957645	0.189508	-5.60362	28.4147	-3.93859	1.30144	5.22785	-5.03309	0.819396	-0.681861	0.702637	-0.596675	-0.310758	-0.125737
0.229242	46.87	5.7	5.16	1.25333	0.19988	0.0465169	-0.00586753	0.110888	0.196484	-8.84002	27.9355	-3.72657	1.94329	3.68739	-1.45643	0.856517	-0.451381	0.473763	-0.449265	-0.244681	-0.105602
0.234688	60	4.93	6.87	1.58	0.200307	0.0423442	-0.00114349	0.10224	0.209703	-12.7131	16.8904	-2.86319	2.30397	2.47797	0.291244	0.776181	-0.448637	0.630877	-0.71166	-0.407182	-0.119874
0.17094	54.8	4.82	6.87	1.35667	0.203127	0.029619	-0.0151604	0.0924497	0.174433	-7.33539	27.9463	-4.50451	-1.04603	4.14307	-8.53239	0.702097	-0.509761	0.563641	-0.569523	-0.331365	-0.134868
0.176623	3.63	6.04	7.25	1.23333	0.208541	0.0405341	-0.0305428	0.113433	0.250099	-17.7595	29.6049	-9.88874	-4.75127	4.05467	-6.38003	1.13215	-0.730268	0.863499	-0.632987	-0.351079	-0.139848
0.170465	60	4.6	6.87	1.35667	0.212041	0.037843	-0.0170531	0.097999	0.185766	-7.04825	32.5493	-1.39955	-3.33724	3.1976	-3.76434	0.806397	-0.450165	0.434066	-0.368252	-0.214176	-0.0559094
0.17316	4.34	6.34	7.25	1.23333	0.215402	0.0345181	-0.0324312	0.0996863	0.2445	-13.8135	27.458	-11.0344	-4.65343	6.16095	-5.19786	1.08486	-0.982759	0.646137	-0.589428	-0.485561	-0.156118
0.263117	60	4.49	6.14	1.45333	0.220329	0.0467833	-0.0283179	0.120144	0.24612	-14.3183	36.9294	-3.01442	-1.75387	2.96865	-1.62977	1.026	-0.714319	0.649393	-0.550562	-0.327322	-0.161946
0.184967	27.62	5.11	6.65	1.46667	0.223398	0.045624	0.0061758	0.11463	0.187483	-2.55137	28.065	-10.0441	0.910767	5.69032	-9.56116	0.692737	-0.34348	0.453978	-0.424426	-0.250268	-0.0970641
0.266667	60	4.97	6.87	1.58	0.225378	0.0452928	-0.0079547	0.11841	0.247277	-18.2706	27.0646	1.61414	2.23781	4.27458	-9.96464	0.933575	-0.67038	0.644112	-0.671336	-0.440063	-0.141876
0.136019	60	5.97	6.29	1.33333	0.226014	0.0542198	0.00181099	0.123355	0.203052	-3.27905	37.2226	-2.63888	-0.8407	2.64145	-0.753725	0.765677	-0.550899	0.480841	-0.507987	-0.341447	-0.122753
0.14269	60	5.36	7.8	1.45333	0.229235	0.0390567	-0.030256	0.128402	0.26507	-21.1922	37.9577	-6.20354	-5.88622	6.51131	-4.00899	1.0129	-0.873458	0.847964	-0.643147	-0.349341	-0.0913723
0.165358	28.03	5.62	6.53	1.61	0.230746	0.0469402	-0.00444375	0.118558	0.257367	-21.0063	23.2075	-6.42354	-2.29258	4.72599	-5.01587	0.951596	-0.587109	0.709856	-0.667509	-0.376793	-0.142952
0.198263	60	4.31	5.71	1.47667	0.231244	0.0394833	-0.0127872	0.128502	0.243365	-9.57379	45.5508	8.09998	-1.42001	6.03041	-2.76663	0.818743	-0.781739	0.561345	-0.776984	-0.462402	-0.157145
0.122807	11.26	5.05	7.8	1.45333	0.233462	0.0381693	-0.0295005	0.121528	0.257089	-19.9679	38.0491	-2.15149	-1.34507	5.92919	-7.53934	0.99827	-0.541306	0.492203	-0.422263	-0.224212	-0.0629263
0.11981	43.44	6.12	7.44	1.29667	0.237409	0.0390806	-0.0266675	0.139599	0.289306	-17.3075	51.4722	2.08516	1.09583	5.40495	-2.98375	0.9681	-0.80365	0.629988	-0.595846	-0.335941	-0.115271
0.228367	20.58	4.84	5.62	1.48	0.238311	0.0467867	-0.0241178	0.138911	0.284932	-17.8548	44.9956	-4.02163	-5.53494	2.23293	-6.25351	1.14913	-0.676749	0.718337	-0.600799	-0.386083	-0.141253
0.134851	60	5.77	6.29	1.33333	0.238815	0.0521025	-0.005283	0.130183	0.219152	-4.51661	39.959	-4.47205	-2.20131	4.08661	-2.24353	0.818998	-0.830324	0.800113	-0.777646	-0.514547	-0.19372
0.302099	49.05	5.27	5.62	1.48	0.239653	0.0460548	-0.0238574	0.132173	0.269416	-17.7479	41.3584	-5.09591	-5.30604	5.20367	-10.0592	1.1657	-0.790753	0.848185	-0.700747	-0.432791	-0.1495
0.244719	25.1	5.24	4.65	1.41667	0.243221	0.0528095	-0.00101061	0.130866	0.248425	-12.035	32.307	-4.3366	-3.03001	4.82848	-11.402	0.858299	-0.461814	0.541921	-0.549547	-0.365046	-0.156983
0.0901149	3.04	5.3	5.71	1.73333	0.243776	0.0485199	-0.0358135	0.126782	0.300652	-14.9958	32.5517	-0.119454	-0.611169	6.71841	0.568791	1.28888	-0.725033	0.691832	-0.619817	-0.372331	-0.10756
0.131092	20.61	5.96	7.66	1.45667	0.24645	0.0458763	-0.0279271	0.142787	0.280904	-11.1577	53.1758	-6.59584	-3.18871	3.75829	-1.58606	1.1096	-0.803903	0.86456	-0.670159	-0.380143	-0.153473
0.16739	60	4.34	5.71	1.47667	0.247457	0.0462443	-0.010971	0.14085	0.260124	-10.0717	42.5558	-7.82854	-1.4008	4.07423	-0.206933	0.874858	-0.704129	0.746181	-0.575387	-0.372093	-0.124535
0.293981	60	4.81	6.14	1.45333	0.252024	0.0627888	-0.0200225	0.138564	0.28241	-17.7111	37.6574	-1.85094	-2.76389	1.6193	-4.57102	1.14274	-0.665517	0.600336	-0.551665	-0.36573	-0.140606
0.431925	60	4.89	7.06	1.73667	0.252533	0.0341866	-0.038331	0.132351	0.262762	-13.7443	51.0666	-10.6912	-6.27104	5.29264	-10.2672	1.14599	-0.625192	0.64872	-0.447898	-0.23773	-0.0956689
0.22549	48.7	4.94	6.65	1.46667	0.259513	0.0570406	-0.00257421	0.140888	0.254034	-13.0546	35.9144	-14.4144	-2.08649	7.99748	-4.57102	0.902038	-0.542774	0.504058	-0.516173	-0.309798	-0.0972315
0.374544	60	5.09	7.06	1.73667	0.260664	0.0458216	-0.027962	0.150274	0.276764	-12.6541	52.513	-13.4222	-7.34056	4.12359	-6.19958	1.09909	-0.988527	0.863031	-0.547405	-0.255732	-0.102565
0.158192	29.54	5.08	5.33	1.56333	0.261524	0.0515986	-0.0228004	0.148039	0.306272	-22.0916	46.3805	-7.31329	-5.50602	1.89045	1.68418	1.03775	-0.86224	0.905814	-0.690565	-0.436786	-0.104841
0.209686	6.12	5.28	4.65	1.41667	0.26286	0.0627229	0.00568608	0.145292	0.259799	-12.2812	34.0905	-6.24465	-0.847013	5.78708	-9.20671	0.908157	-0.66912	0.820783	-0.769066	-0.506675	-0.18165
0.188055	13.12	5.47	5.33	1.56333	0.265019	0.057245	-0.021577	0.164373	0.240823	-24.3438	56.9465	-11.6072	-7.61668	4.74579	-3.80954	1.04206	-0.804806	0.7813	-0.531217	-0.293297	-0.077004
0.0984579	18.25	6.11	7.44	1.29667	0.273908	0.0460536	-0.0239664	0.116075	0.308377	-23.301	55.6403	-0.764568	-2.75561	3.36121	-2.27824	1.02239	-0.979082	0.816837	-0.646933	-0.39121	-0.145593
0.128291	20.16	6.52	7.66	1.45667	0.274729	0.0426853	-0.00153586	0.160746	0.291511	-11.5604	46.6685	-8.33987	-2.69905	2.09016	-0.96965	1.08254	-0.689615	0.822275	-0.692951	-0.452637	-0.166081
